# Supplementary material for: BuZhong YiQi Formula Alleviates Diabetes-Caused Hyposalivation by Activating Salivary Secretion Pathway in the Parotid and Submandibular Glands of Rats
Source: Pharmaceuticals (Basel). 2025 Mar 6;18(3):377. doi: 10.3390/ph18030377 (PMC11944908; doi:10.3390/ph18030377)
Supplement: Supplementary file 1 [file pharmaceuticals-18-00377-s001.zip]

Archive with 5 entries (4 files):
- Supplementary Materials/
- Supplementary Materials/Figure S1-MRM_detection_of_multimodal_maps-N.pdf
- Supplementary Materials/Figure S2-MRM_detection_of_multimodal_maps-P.pdf
- Supplementary Materials/Table S1-All compounds were identified in BZYQF.xlsx
- Supplementary Materials/Table S2-The coordinates of binding sites and grid size in this study.xlsx
