# Supplementary material for: BuZhong YiQi Formula Alleviates Diabetes-Caused Hyposalivation by Activating Salivary Secretion Pathway in the Parotid and Submandibular Glands of Rats
Source: Pharmaceuticals (Basel). 2025 Mar 6;18(3):377. doi: 10.3390/ph18030377 (PMC11944908; doi:10.3390/ph18030377)
Supplement: Supplementary file 1 [file pharmaceuticals-18-00377-s001.zip › Supplementary Materials/Table S2-The coordinates of binding sites and grid size in this study.xlsx]

## Sheet: Sheet3
CHRM3	X	Y	Z	grid size	protein size	CDOCKER interaction energy (kcal/mol)
8EA0-Iperoxo	138.111	121.697	143.477		49	-59.39
8EA0-kaempferol	125.203	124.551	148.638	6		-44.94
8EA0- Formononetin	131.714	117.903	157.384	6.3		-47.58
8EA0- Licochalcone B	131.714	117.903	157.384	6.3		-45.27
8EA0- Pilocarpine	118.116	115.976	161.21	7.9		-42.33
β1-AR	X	Y	Z	grid size	protein size	CDOCKER interaction energy (kcal/mol)
7JJO-Isoproterenol	133.538	132.957	174.475		32	-56.12
7JJO-isorhamnetin	131.121	133.354	164.501	6.6		-68.4
7JJO-kaempferol	131.121	133.354	164.501	6.6		-64.1
7JJO-quercetin	131.121	133.354	164.501	6.6		-58.95
7JJO-Licochalcone B	131.121	133.354	164.501	6.6		-51.8
7JJO-Jaranol	131.121	133.354	164.501	6.6		-50.34
7JJO-Mairin	117.506	135.576	173.801	12.21		-47.59
7JJO-Licoricone	117.506	135.576	173.801	12.21		-44.38
7JJO-Nicotinic Acid	131.121	133.354	164.501	6.6		-43.2
7JJO-naringenin	131.121	133.354	164.501	6.6		-42.96
